# Supplementary material for: Psilocybin-Induced Mystical-Type Experiences are Related to Persisting Positive Effects: A Quantitative and Qualitative Report
Source: Front Pharmacol. 2022 Mar 9;13:841648. doi: 10.3389/fphar.2022.841648 (PMC8959755; doi:10.3389/fphar.2022.841648)
Supplement: Supplementary file 1 [file DataSheet3.xlsx]

## Sheet: MEQ total
Association	Measurement	Estimate	robust SE	t-value	P-value	df
PEQ_poslife~lv.peq	Measurements	1
PEQ_posself~lv.peq	Measurements	1.0225	0.0509522	20.0678	8.44058e-11	12.3513
PEQ_posmood~lv.peq	Measurements	0.973931	0.0828581	11.7542	1.06142e-09	17.3855
PEQ_possoc~lv.peq	Measurements	0.831455	0.113269	7.34051	8.41624e-07	17.9085
PEQ_posbehav~lv.peq	Measurements	1.21964	0.0867314	14.0622	3.91793e-11	17.9549
PEQ_posspir~lv.peq	Measurements	0.757302	0.124583	6.07869	1.10476e-05	17.4226
lv.peq~MEQ_mean	Regressions	14.8112	3.00776	4.92432	3.03003e-05	29.393
lv.peq~age	Regressions	0.96678	0.346506	2.79008	0.00961918	26.6099
lv.peq~Dose	Regressions	0.977101	0.666382	1.46628	0.154615	25.8894
lv.peq~GenderMale	Regressions	-0.366514	5.93111	-0.0617952	0.951205	25.6684
lv.peq~Project2	Regressions	-19.4508	9.70597	-2.004	0.0554585	26.3283
lv.peq~Project3	Regressions	-22.3524	6.99581	-3.19511	0.0035686	26.7417
MEQ_mean~age	Regressions	-0.00464201	0.0222436	-0.20869	0.836201	28
MEQ_mean~Dose	Regressions	0.00590943	0.0570744	0.103539	0.918273	28
MEQ_mean~GenderMale	Regressions	0.384075	0.491729	0.781069	0.441316	28
MEQ_mean~Project2	Regressions	0.884342	0.677222	1.30584	0.202235	28
MEQ_mean~Project3	Regressions	0.479083	0.611764	0.783117	0.440132	28
PEQ_poslife~~PEQ_poslife	Residual Variances	49.12	14.6711	3.34807		8.57974
PEQ_posself~~PEQ_posself	Residual Variances	9.21332	7.19822	1.27994		9.30823
PEQ_posmood~~PEQ_posmood	Residual Variances	62.4827	17.0265	3.66974		8.48222
PEQ_possoc~~PEQ_possoc	Residual Variances	112.043	31.2732	3.58273		8.08617
PEQ_posbehav~~PEQ_posbehav	Residual Variances	208.349	80.6599	2.58305		8.09933
PEQ_posspir~~PEQ_posspir	Residual Variances	176.707	62.6351	2.82122		8.07889
lv.peq~~lv.peq	Residual Variances	262.211	55.5237	4.72251		6.81902
MEQ_mean~~MEQ_mean	Residual Variances	0.828154	0.225625	3.67048		7
PEQ_poslife	Intercepts	0
PEQ_posself	Intercepts	-11.0885	2.06251	-5.37621	9.92089e-05	13.9385
PEQ_posmood	Intercepts	-10.287	2.59292	-3.96736	0.000760719	19.9771
PEQ_possoc	Intercepts	-10.9817	3.12432	-3.5149	0.00209733	20.6636
PEQ_posbehav	Intercepts	-12.7876	4.07001	-3.1419	0.00497827	20.7256
PEQ_posspir	Intercepts	-6.45233	3.51527	-1.83552	0.081329	20.0213
lv.peq	Intercepts	-48.517	22.2673	-2.17884	0.0380313	27.6431
MEQ_mean	Intercepts	2.78864	1.42527	1.95658	0.0604378	28

## Sheet: MEQ Mystical
Association	Measurement	Estimate	robust SE	t-value	P-value	df
PEQ_poslife~lv.peq	Measurements	1
PEQ_posself~lv.peq	Measurements	1.00668	0.0514026	19.5843	8.62732e-12	14.4149
PEQ_posmood~lv.peq	Measurements	0.972976	0.0845451	11.5084	1.70576e-09	17.1641
PEQ_possoc~lv.peq	Measurements	0.840824	0.11317	7.42977	2.48018e-06	14.6093
PEQ_posbehav~lv.peq	Measurements	1.20505	0.0851065	14.1593	4.06137e-11	17.7717
PEQ_posspir~lv.peq	Measurements	0.756704	0.122843	6.15994	9.68827e-06	17.3042
lv.peq~MEQ_mystical	Regressions	10.8248	2.29392	4.71893	5.0631e-05	30.23
lv.peq~age	Regressions	0.833174	0.38165	2.18308	0.0376039	27.901
lv.peq~Dose	Regressions	1.21121	0.72281	1.67569	0.105092	27.6008
lv.peq~GenderMale	Regressions	-1.22711	6.52929	-0.18794	0.852313	27.3224
lv.peq~Project2	Regressions	-15.8104	9.83142	-1.60815	0.119142	27.6984
lv.peq~Project3	Regressions	-17.5372	7.48231	-2.34382	0.0264466	27.8824
MEQ_mystical~age	Regressions	-4.15318e-05	0.0271866	-0.00152766	0.998792	28
MEQ_mystical~Dose	Regressions	-0.0264332	0.0792892	-0.333377	0.741333	28
MEQ_mystical~GenderMale	Regressions	0.702049	0.652192	1.07645	0.290916	28
MEQ_mystical~Project2	Regressions	0.789912	0.920469	0.858162	0.39809	28
MEQ_mystical~Project3	Regressions	0.189826	0.839366	0.226154	0.822725	28
PEQ_poslife~~PEQ_poslife	Residual Variances	41.767	13.999	2.98357		8.81511
PEQ_poslife~~PEQ_possoc	Residual Variances	-39.4661	12.1349	-3.25229	0.00741107	11.3509
PEQ_posself~~PEQ_posself	Residual Variances	16.5217	6.85028	2.41182		10.6995
PEQ_posmood~~PEQ_posmood	Residual Variances	56.3449	14.981	3.76109		8.09172
PEQ_possoc~~PEQ_possoc	Residual Variances	99.5575	31.348	3.17588		7.85877
PEQ_posbehav~~PEQ_posbehav	Residual Variances	213.695	87.1009	2.45342		8.06175
PEQ_posspir~~PEQ_posspir	Residual Variances	172.72	60.7624	2.84255		8.09542
lv.peq~~lv.peq	Residual Variances	286.416	56.838	5.03917		7.25926
MEQ_mystical~~MEQ_mystical	Residual Variances	1.45799	0.400681	3.63879		7
PEQ_poslife	Intercepts	0
PEQ_posself	Intercepts	-10.5489	1.92959	-5.46692	4.88881e-05	16.2554
PEQ_posmood	Intercepts	-10.2545	2.66167	-3.85264	0.00100367	19.8542
PEQ_possoc	Intercepts	-11.3013	3.1861	-3.54707	0.00259239	16.4214
PEQ_posbehav	Intercepts	-12.2898	3.99937	-3.07293	0.0058822	20.5053
PEQ_posspir	Intercepts	-6.43193	3.41373	-1.88413	0.0742871	19.8387
lv.peq	Intercepts	-34.9498	23.7387	-1.47227	0.151891	28.5385
MEQ_mystical	Intercepts	2.98296	1.91965	1.55391	0.131438	28

## Sheet: MEQ Mood
Association	Measurement	Estimate	robust SE	t-value	P-value	df
PEQ_poslife~lv.peq	Measurements	1
PEQ_posself~lv.peq	Measurements	1.02561	0.0504159	20.343	9.49232e-11	12.1395
PEQ_posmood~lv.peq	Measurements	0.973865	0.0833959	11.6776	9.99759e-10	17.6271
PEQ_possoc~lv.peq	Measurements	0.832707	0.114224	7.29009	8.50144e-07	18.1604
PEQ_posbehav~lv.peq	Measurements	1.22373	0.0882774	13.8624	4.02913e-11	18.2173
PEQ_posspir~lv.peq	Measurements	0.48523	0.115088	4.21617	0.000529981	17.8121
lv.peq~MEQ_mood	Regressions	14.5049	3.23359	4.4857	0.000102492	29.465
lv.peq~age	Regressions	0.840895	0.331782	2.53448	0.0176275	25.9824
lv.peq~Dose	Regressions	0.980259	0.718454	1.3644	0.184382	25.4591
lv.peq~GenderMale	Regressions	2.18158	4.81353	0.453219	0.654263	25.2417
lv.peq~Project2	Regressions	-17.3027	9.50494	-1.82039	0.0803219	25.7954
lv.peq~Project3	Regressions	-21.9069	7.47471	-2.93081	0.00690484	26.3307
MEQ_mood~age	Regressions	0.00505371	0.0180697	0.279678	0.781734	28.6374
MEQ_mood~Dose	Regressions	0.0192692	0.0406504	0.474024	0.639149	28.0721
MEQ_mood~GenderMale	Regressions	-0.0606102	0.334935	-0.180961	0.857706	27.8987
MEQ_mood~Project2	Regressions	0.610523	0.369166	1.65379	0.109398	27.854
MEQ_mood~Project3	Regressions	0.379828	0.313385	1.21201	0.235523	28.3177
PEQ_poslife~~PEQ_poslife	Residual Variances	50.5764	14.6684	3.44797		8.59969
PEQ_posself~~PEQ_posself	Residual Variances	7.78263	7.31756	1.06356		9.53349
PEQ_posmood~~PEQ_posmood	Residual Variances	63.9366	17.18	3.72157		8.57715
PEQ_possoc~~PEQ_possoc	Residual Variances	112.158	30.9598	3.6227		8.0998
PEQ_posbehav~~PEQ_posbehav	Residual Variances	206.039	79.1037	2.60467		8.12762
PEQ_posspir~~PEQ_posspir	Residual Variances	211.532	70.4175	3.00397		6.53723
PEQ_posspir~~MEQ_mood	Residual Variances	8.38263	2.60963	3.21219	0.0093652	9.94186
lv.peq~~lv.peq	Residual Variances	248.103	44.3441	5.59496		6.68376
MEQ_mood~~MEQ_mood	Residual Variances	0.87836	0.265171	3.31243		11.465
PEQ_poslife	Intercepts	0
PEQ_posself	Intercepts	-11.1947	2.07591	-5.39269	0.000101743	13.7197
PEQ_posmood	Intercepts	-10.2848	2.59512	-3.96313	0.000751199	20.2588
PEQ_possoc	Intercepts	-11.0244	3.1403	-3.51062	0.0020834	20.9666
PEQ_posbehav	Intercepts	-12.9274	4.19573	-3.08107	0.00565587	21.0405
PEQ_posspir	Intercepts	2.83014	3.56404	0.79408	0.434868	24.1964
lv.peq	Intercepts	-46.056	22.4051	-2.0556	0.0495107	27.2707
MEQ_mood	Intercepts	2.63323	1.00031	2.63242	0.0134837	28.7999

## Sheet: MEQ Timespace
Association	Measurement	Estimate	robust SE	t-value	P-value	df
PEQ_poslife~lv.peq	Measurements	1
PEQ_posself~lv.peq	Measurements	1.00613	0.0506902	19.8487	9.08562e-12	14.2203
PEQ_posmood~lv.peq	Measurements	0.973731	0.0816776	11.9216	1.71712e-09	16.384
PEQ_possoc~lv.peq	Measurements	0.842598	0.111128	7.58221	2.30842e-06	14.2204
PEQ_posbehav~lv.peq	Measurements	1.20578	0.0822585	14.6585	5.06266e-11	16.8545
PEQ_posspir~lv.peq	Measurements	0.755473	0.120273	6.28131	9.96779e-06	16.3282
lv.peq~MEQ_timespace	Regressions	9.42197	5.44324	1.73095	0.0942794	28.4907
lv.peq~age	Regressions	1.09175	0.499995	2.18352	0.0374371	28.3239
lv.peq~Dose	Regressions	0.124773	1.14332	0.109132	0.913888	27.5728
lv.peq~GenderMale	Regressions	9.09107	9.35749	0.971529	0.339664	27.7978
lv.peq~Project2	Regressions	-19.3111	14.4517	-1.33625	0.192242	27.9596
lv.peq~Project3	Regressions	-27.2202	11.8849	-2.29032	0.0296115	28.4574
MEQ_timespace~age	Regressions	-0.0279263	0.0223231	-1.25101	0.221284	28
MEQ_timespace~Dose	Regressions	0.0841516	0.0391207	2.15107	0.0402457	28
MEQ_timespace~GenderMale	Regressions	-0.283883	0.403209	-0.704059	0.487211	28
MEQ_timespace~Project2	Regressions	1.27314	0.498447	2.55422	0.01637	28
MEQ_timespace~Project3	Regressions	1.24461	0.401991	3.09612	0.0044225	28
PEQ_poslife~~PEQ_poslife	Residual Variances	41.6839	13.9883	2.97992		8.87955
PEQ_poslife~~PEQ_possoc	Residual Variances	-39.9438	11.6194	-3.43767	0.00532383	11.3276
PEQ_posself~~PEQ_posself	Residual Variances	17.0946	6.74713	2.5336		10.7137
PEQ_posmood~~PEQ_posmood	Residual Variances	55.4909	14.7339	3.7662		8.10024
PEQ_possoc~~PEQ_possoc	Residual Variances	97.7246	31.2198	3.13021		7.87538
PEQ_posbehav~~PEQ_posbehav	Residual Variances	211.896	86.9588	2.43674		8.07817
PEQ_posspir~~PEQ_posspir	Residual Variances	172.704	60.3246	2.86291		8.12265
lv.peq~~lv.peq	Residual Variances	390.993	91.3842	4.27857		7.44799
MEQ_timespace~~MEQ_timespace	Residual Variances	0.790238	0.251902	3.13709		7
PEQ_poslife	Intercepts	0
PEQ_posself	Intercepts	-10.5301	1.91567	-5.49679	5.1668e-05	15.7426
PEQ_posmood	Intercepts	-10.2802	2.60582	-3.9451	0.000893984	18.6663
PEQ_possoc	Intercepts	-11.3619	3.14553	-3.61207	0.00239296	15.7399
PEQ_posbehav	Intercepts	-12.315	3.87408	-3.17882	0.00490255	19.1724
PEQ_posspir	Intercepts	-6.38993	3.32375	-1.92251	0.0700829	18.4932
lv.peq	Intercepts	-23.2701	30.6591	-0.758995	0.454143	28.2457
MEQ_timespace	Intercepts	2.21622	1.20723	1.83579	0.077031	28

## Sheet: MEQ Ineffability
Association	Measurement	Estimate	robust SE	t-value	P-value	df
PEQ_poslife~lv.peq	Measurements	1
PEQ_posself~lv.peq	Measurements	1.00632	0.050419	19.9591	8.30713e-12	14.231
PEQ_posmood~lv.peq	Measurements	0.973351	0.0816346	11.9233	1.78015e-09	16.3306
PEQ_possoc~lv.peq	Measurements	0.842762	0.110354	7.63693	2.10464e-06	14.2411
PEQ_posbehav~lv.peq	Measurements	1.20692	0.0829671	14.547	6.16089e-11	16.7663
PEQ_posspir~lv.peq	Measurements	0.755002	0.12087	6.24641	1.10003e-05	16.2105
lv.peq~MEQ_ineffability	Regressions	11.1917	6.81031	1.64335	0.111404	28.2304
lv.peq~age	Regressions	0.814901	0.539565	1.51029	0.142159	28.0346
lv.peq~Dose	Regressions	0.832109	1.11134	0.748746	0.460318	27.7155
lv.peq~GenderMale	Regressions	1.02932	10.4312	0.0986773	0.922107	27.6172
lv.peq~Project2	Regressions	-16.5907	15.1074	-1.09818	0.281514	27.8961
lv.peq~Project3	Regressions	-20.2799	11.798	-1.71892	0.0966057	28.1579
MEQ_ineffability~age	Regressions	0.00121684	0.0113999	0.106741	0.915756	28
MEQ_ineffability~Dose	Regressions	0.00771331	0.0248899	0.309897	0.758934	28
MEQ_ineffability~GenderMale	Regressions	0.480841	0.20048	2.39845	0.0233707	28
MEQ_ineffability~Project2	Regressions	0.829219	0.247002	3.35714	0.0022808	28
MEQ_ineffability~Project3	Regressions	0.427995	0.237601	1.80132	0.0824321	28
PEQ_poslife~~PEQ_poslife	Residual Variances	41.7057	13.9857	2.98203		8.89583
PEQ_poslife~~PEQ_possoc	Residual Variances	-39.9184	11.676	-3.41885	0.00549595	11.3434
PEQ_posself~~PEQ_posself	Residual Variances	16.9721	6.78261	2.5023		10.7426
PEQ_posmood~~PEQ_posmood	Residual Variances	55.8348	14.7797	3.77779		8.09315
PEQ_possoc~~PEQ_possoc	Residual Variances	97.5361	30.8963	3.15689		7.88156
PEQ_posbehav~~PEQ_posbehav	Residual Variances	210.493	86.4442	2.43501		8.08003
PEQ_posspir~~PEQ_posspir	Residual Variances	172.88	60.2204	2.87079		8.12623
lv.peq~~lv.peq	Residual Variances	412.635	92.3339	4.46894		7.48178
MEQ_ineffability~~MEQ_ineffability	Residual Variances	0.393001	0.109561	3.58705		7
PEQ_poslife	Intercepts	0
PEQ_posself	Intercepts	-10.5364	1.90549	-5.52949	4.94337e-05	15.66
PEQ_posmood	Intercepts	-10.2673	2.60501	-3.94135	0.000913625	18.5155
PEQ_possoc	Intercepts	-11.3674	3.12554	-3.63696	0.00228377	15.6794
PEQ_posbehav	Intercepts	-12.3537	3.93073	-3.14285	0.00536056	18.9875
PEQ_posspir	Intercepts	-6.37385	3.33869	-1.90909	0.0720703	18.2868
lv.peq	Intercepts	-38.9827	37.5393	-1.03845	0.307823	28.3955
MEQ_ineffability	Intercepts	3.26862	0.763729	4.27981	0.000197624	28
