# Supplementary material for: Psilocybin-Induced Mystical-Type Experiences are Related to Persisting Positive Effects: A Quantitative and Qualitative Report
Source: Front Pharmacol. 2022 Mar 9;13:841648. doi: 10.3389/fphar.2022.841648 (PMC8959755; doi:10.3389/fphar.2022.841648)
Supplement: Supplementary file 3 [file DataSheet2.xlsx]

## Sheet: Sheet1
	MEQ total LVM
	DOSE						AGE						SEX (Male)						PROJECT 2						PROJECT 3
		Estimate	Std.Err	z	Pr(>|z|)			Estimate	Std.Err	z	Pr(>|z|)			Estimate	Std.Err	z	Pr(>|z|)			Estimate	Std.Err	z	Pr(>|z|)			Estimate	Std.Err	z	Pr(>|z|)
	Total	1.06463	1.0506	1.0134	0.3109		Total	0.89803	0.5075	1.7695	0.07681		Total	5.3221	7.738	0.68782	0.4916		Total	-6.353	11.618	-0.5468	0.58453		Total	-15.257	10.822	-1.41	0.15861
	Direct	0.9771	0.8059	1.2124	0.2253		Direct	0.96678	0.3909	2.4731	0.0134		Direct	-0.3665	6.04	-0.06069	0.9516		Direct	-19.451	9.354	-2.0794	0.03758		Direct	-22.352	8.482	-2.635	0.008409
	Indirect	0.08753	0.6741	0.1298	0.8967		Indirect	-0.06875	0.3248	-0.2117	0.83237		Indirect	5.6886	5.11	1.11316	0.2656		Indirect	13.098	7.957	1.646	0.09975		Indirect	7.096	7.092	1.001	0.317058
	lv.peq~MEQ_mystical~Dose	0.08753	0.6741	0.1298	0.8967		lv.peq~MEQ_mystical~age	-0.06875	0.3248	-0.2117	0.83237		lv.peq~MEQ_mystical~GenderMale	5.6886	5.11	1.11316	0.2656		lv.peq~MEQ_mystical~Project2	13.098	7.957	1.646	0.09975		lv.peq~MEQ_mystical~Project3	7.096	7.092	1.001	0.317058
		Estimate	0.025	0.975				Estimate	0.025	0.975				Estimate	0.025	0.975				Estimate	0.025	0.975				Estimate	0.025	0.975
	Mediation proportion	0.08221	-1.063	1.228			Mediation proportion	-0.07656	-0.8424	0.6893			Mediation proportion	1.069	-1.306	3.444			Mediation proportion	-2.062	-11.14	7.015			Mediation proportion	-0.4651	-1.873	0.9424
	Mysticality LVM
	DOSE						AGE						SEX (Male)						PROJECT 2						PROJECT 3
		Estimate	Std.Err	z	Pr(>|z|)			Estimate	Std.Err	z	Pr(>|z|)			Estimate	Std.Err	z	Pr(>|z|)			Estimate	Std.Err	z	Pr(>|z|)			Estimate	Std.Err	z	Pr(>|z|)
	Total	0.9251	1.0648	0.8687	0.385		Total	0.832724	0.514	1.62021	0.10519		Total	6.372	7.848	0.812	0.4168		Total	-7.26	11.783	-0.6161	0.53782		Total	-15.482	10.97	-1.411	0.15814
	Direct	1.2112	0.844	1.4351	0.1513		Direct	0.833174	0.4064	2.05035	0.04033		Direct	-1.227	6.412	-0.1914	0.8482		Direct	-15.81	9.515	-1.6617	0.09658		Direct	-17.537	8.69	-2.018	0.04359
	Indirect	-0.2861	0.6566	-0.4358	0.663		Indirect	-0.0004496	0.3147	-0.001429	0.99886		Indirect	7.6	5.112	1.4865	0.1371		Indirect	8.551	7.486	1.1422	0.25339		Indirect	2.055	6.738	0.305	0.76038
	lv.peq~MEQ_mystical~Dose	-0.2861	0.6566	-0.4358	0.663		lv.peq~MEQ_mystical~age	-0.0004496	0.3147	-0.001429	0.99886		lv.peq~MEQ_mystical~GenderMale	7.6	5.112	1.4865	0.1371		lv.peq~MEQ_mystical~Project2	8.551	7.486	1.1422	0.25339		lv.peq~MEQ_mystical~Project3	2.055	6.738	0.305	0.76038
		Estimate	0.025	0.975				Estimate	0.025	0.975				Estimate	0.025	0.975				Estimate	0.025	0.975				Estimate	0.025	0.975
	Mediation proportion	-0.3093	-2.208	1.59			Mediation proportion	-0.0005399	-0.7416	0.7405			Mediation proportion	1.193	-1.153	3.538			Mediation proportion	-1.178	-6.382	4.026			Mediation proportion	-0.1327	-1.109	0.8437
	Positive Mood LVM
	DOSE						AGE						SEX (Male)						PROJECT 2						PROJECT 3
		Estimate	Std.Err	z	Pr(>|z|)			Estimate	Std.Err	z	Pr(>|z|)			Estimate	Std.Err	z	Pr(>|z|)			Estimate	Std.Err	z	Pr(>|z|)			Estimate	Std.Err	z	Pr(>|z|)
	Total	1.2598	0.9588	1.3139	0.1889		Total	0.9142	0.4657	1.963	0.04964		Total	1.3024	7.021	0.1855	0.8528		Total	-8.447	10.569	-0.7992	0.42416		Total	-16.398	9.903	-1.6558	0.097763
	Direct	0.9803	0.7853	1.2483	0.2119		Direct	0.8409	0.3795	2.2156	0.02672		Direct	2.1816	5.765	0.3784	0.7051		Direct	-17.303	8.868	-1.9511	0.05105		Direct	-21.907	8.198	-2.6721	0.007538
	Indirect	0.2795	0.546	0.5119	0.6087		Indirect	0.0733	0.2663	0.2752	0.78313		Indirect	-0.8791	3.955	-0.2223	0.8241		Indirect	8.856	6.216	1.4246	0.15427		Indirect	5.509	5.736	0.9605	0.336821
	lv.peq~MEQ_mood~Dose	0.2795	0.546	0.5119	0.6087		lv.peq~MEQ_mood~age	0.0733	0.2663	0.2752	0.78313		lv.peq~MEQ_mood~GenderMale	-0.8791	3.955	-0.2223	0.8241		lv.peq~MEQ_mood~Project2	8.856	6.216	1.4246	0.15427		lv.peq~MEQ_mood~Project3	5.509	5.736	0.9605	0.336821
		Estimate	0.025	0.975				Estimate	0.025	0.975				Estimate	0.025	0.975				Estimate	0.025	0.975				Estimate	0.025	0.975
	Mediation proportion	0.2219	-0.4912	0.9349			Mediation proportion	0.08018	-0.4484	0.6088			Mediation proportion	-0.675	-12.28	10.93			Mediation proportion	-1.048	-4.617	2.52			Mediation proportion	-0.336	-1.303	0.6306
	Transcendence of Time and Space LVM
	DOSE						AGE						SEX (Male)						PROJECT 2						PROJECT 3
		Estimate	Std.Err	z	Pr(>|z|)			Estimate	Std.Err	z	Pr(>|z|)			Estimate	Std.Err	z	Pr(>|z|)			Estimate	Std.Err	z	Pr(>|z|)			Estimate	Std.Err	z	Pr(>|z|)
	Total	0.9176	1.065	0.8617	0.3889		Total	0.8286	0.514	1.612	0.10694		Total	6.416	7.849	0.8175	0.4137		Total	-7.316	11.785	-0.6208	0.53475		Total	-15.49	10.971	-1.412	0.15789
	Direct	0.1248	1.028	0.1213	0.9034		Direct	1.0917	0.4856	2.248	0.02457		Direct	9.091	7.303	1.2449	0.2132		Direct	-19.311	11.884	-1.6249	0.10418		Direct	-27.22	11.183	-2.434	0.01493
	Indirect	0.7929	0.527	1.5046	0.1324		Indirect	-0.2631	0.2279	-1.155	0.24828		Indirect	-2.675	3.27	-0.8181	0.4133		Indirect	11.996	6.702	1.7898	0.07349		Indirect	11.73	6.399	1.833	0.06687
	lv.peq~MEQ_timespace~Dose	0.7929	0.527	1.5046	0.1324		lv.peq~MEQ_timespace~age	-0.2631	0.2279	-1.155	0.24828		lv.peq~MEQ_timespace~GenderMale	-2.675	3.27	-0.8181	0.4133		lv.peq~MEQ_timespace~Project2	11.996	6.702	1.7898	0.07349		lv.peq~MEQ_timespace~Project3	11.73	6.399	1.833	0.06687
		Estimate	0.025	0.975				Estimate	0.025	0.975				Estimate	0.025	0.975				Estimate	0.025	0.975				Estimate	0.025	0.975
	Mediation proportion	0.864	-1.068	2.796			Mediation proportion	-0.3175	-1.081	0.4455			Mediation proportion	-0.4169	-2.07	1.237			Mediation proportion	-1.64	-7.559	4.279			Mediation proportion	-0.7569	-2.239	0.7256
	Ineffability LVM
	DOSE						AGE						SEX (Male)						PROJECT 2						PROJECT 3
		Estimate	Std.Err	z	Pr(>|z|)			Estimate	Std.Err	z	Pr(>|z|)			Estimate	Std.Err	z	Pr(>|z|)			Estimate	Std.Err	z	Pr(>|z|)			Estimate	Std.Err	z	Pr(>|z|)
	Total	0.91843	1.0649	0.8625	0.3884		Total	0.82852	0.514	1.61201	0.10696		Total	6.411	7.848	0.8168	0.414		Total	-7.31	11.784	-0.6204	0.535		Total	-15.49	10.97	-1.412	0.15796
	Direct	0.83211	1.0062	0.827	0.4082		Direct	0.8149	0.4854	1.67879	0.09319		Direct	1.029	7.862	0.1309	0.8958		Direct	-16.59	12.045	-1.3774	0.1684		Direct	-20.28	10.643	-1.906	0.05671
	Indirect	0.08633	0.3533	0.2443	0.807		Indirect	0.01362	0.1691	0.08056	0.93579		Indirect	5.381	3.706	1.4519	0.1465		Indirect	9.28	6.005	1.5456	0.1222		Indirect	4.79	4.314	1.11	0.2668
	lv.peq~MEQ_ineffability~Dose	0.08633	0.3533	0.2443	0.807		lv.peq~MEQ_ineffability~age	0.01362	0.1691	0.08056	0.93579		lv.peq~MEQ_ineffability~GenderMale	5.381	3.706	1.4519	0.1465		lv.peq~MEQ_ineffability~Project2	9.28	6.005	1.5456	0.1222		lv.peq~MEQ_ineffability~Project3	4.79	4.314	1.11	0.2668
		Estimate	0.025	0.975				Estimate	0.025	0.975				Estimate	0.025	0.975				Estimate	0.025	0.975				Estimate	0.025	0.975
	Mediation proportion	0.09399	-0.6192	0.8072			Mediation proportion	0.01644	-0.3774	0.4102			Mediation proportion	0.8394	-1.229	2.908			Mediation proportion	-1.269	-5.895	3.357			Mediation proportion	-0.3092	-1.09	0.4714
	Supplementary table 3: Table describing the effects of covariates dose, age, sex, project 2 and project 3 on PEQ latent variable score. Intercepts are set as female sex and project 1. Indirect effects are mediated via the MEQ subscale for that lvm while direct effects are between the covariate and the PEQ latent variable only.

## Sheet: Sheet2
		Estimate	Std.Err	z	value	Pr(>|z|)
	Total	1.06463	1.0506	1.0134	0.3109
	Direct	0.9771	0.8059	1.2124	0.2253
	Indirect	0.08753	0.6741	0.1298	0.8967
	lv.peq~MEQ_mean~Dose	0.08753	0.6741	0.1298	0.8967
		Estimate	0.025	0.975
	Mediation	proportion	0.08221	-1.063	1.228
		Estimate	Std.Err	z	value	Pr(>|z|)
	Total	0.89803	0.5075	1.7695	0.07681
	Direct	0.96678	0.3909	2.4731	0.0134
	Indirect	-0.06875	0.3248	-0.2117	0.83237
	lv.peq~MEQ_mean~age	-0.06875	0.3248	-0.2117	0.83237
		Estimate	0.025	0.975
	Mediation	proportion	-0.07656	-0.8424	0.6893
		Estimate	Std.Err	z	value	Pr(>|z|)
	Total	5.3221	7.738	0.68782	0.4916
	Direct	-0.3665	6.04	-0.06069	0.9516
	Indirect	5.6886	5.11	1.11316	0.2656
	lv.peq~MEQ_mean~GenderMale	5.6886	5.11	1.11316	0.2656
		Estimate	0.025	0.975
	Mediation	proportion	1.069	-1.306	3.444
		Estimate	Std.Err	z	value	Pr(>|z|)
	Total	-6.353	11.618	-0.5468	0.58453
	Direct	-19.451	9.354	-2.0794	0.03758
	Indirect	13.098	7.957	1.646	0.09975
	lv.peq~MEQ_mean~Project2	13.098	7.957	1.646	0.09975
		Estimate	0.025	0.975
	Mediation	proportion	-2.062	-11.14	7.015
		Estimate	Std.Err	z	value	Pr(>|z|)
	Total	-15.257	10.822	-1.41	0.15861
	Direct	-22.352	8.482	-2.635	0.008409
	Indirect	7.096	7.092	1.001	0.317058
	lv.peq~MEQ_mean~Project3	7.096	7.092	1.001	0.317058
		Estimate	0.025	0.975
	Mediation	proportion	-0.4651	-1.873	0.9424
